# Supplementary material for: Endoscopic Contrast-Enhanced Ultrasound and Fine-Needle Aspiration or Biopsy for the Diagnosis of Pancreatic Solid Lesions: A Systematic Review and Meta-Analysis
Source: Cancers (Basel). 2024 Apr 25;16(9):1658. doi: 10.3390/cancers16091658 (PMC11083840; doi:10.3390/cancers16091658)
Supplement: Supplementary file 1 [file cancers-16-01658-s001.zip]

Archive with 1 entries (1 files):
- cancers-2960475-supplementary.pdf
